# Supplementary material for: iCluF: an unsupervised iterative cluster-fusion method for patient stratification using multiomics data
Source: Bioinform Adv. 2024 Jan 30;4(1):vbae015. doi: 10.1093/bioadv/vbae015 (PMC11063539; doi:10.1093/bioadv/vbae015)
Supplement: vbae015_Supplementary_Data [file vbae015_supplementary_data.zip]

Archive with 2 entries (2 files):
- iCluF_Supplementary_Tables_S1-S4.xlsx
- iCluF_Supplementary_final.docx
