# Supplementary material for: iCluF: an unsupervised iterative cluster-fusion method for patient stratification using multiomics data
Source: Bioinform Adv. 2024 Jan 30;4(1):vbae015. doi: 10.1093/bioadv/vbae015 (PMC11063539; doi:10.1093/bioadv/vbae015)
Supplement: vbae015_Supplementary_Data [file vbae015_supplementary_data.zip › iCluF_Supplementary_Tables_S1-S4.xlsx]

## Sheet: Table S1
Table S1: Summary of processed omic datasets in 30 cancer types. The column “Samples” lists total samples which are common in miRNA, mRNA, methylation, and survival data types. The data table is sorted based on sample size.
Sl. No.	TCGA abbreviation for cancer	Cancer type	Samples	Omic features
				miRNA	mRNA	methyl
1	TCGA-BRCA	Breast invasive carcinoma	849	276	2331	3037
2	TCGA-THCA	Thyroid carcinoma	562	261	2248	3046
3	TCGA-HNSC	Head and Neck squamous cell carcinoma	537	261	2301	3045
4	TCGA-PRAD	Prostate adenocarcinoma	533	261	2377	3043
5	TCGA-LGG	Brain Lower Grade Glioma	530	261	2422	3042
6	TCGA-LUAD	Lung adenocarcinoma	467	263	2339	3045
7	TCGA-UCEC	Uterine Corpus Endometrial Carcinoma	465	263	2244	3045
8	TCGA-BLCA	Bladder Urothelial Carcinoma	423	261	2207	3041
9	TCGA-LIHC	Liver hepatocellular carcinoma	411	258	1991	3029
10	TCGA-STAD	Stomach adenocarcinoma	370	261	2479	3033
11	TCGA-LUSC	Lung squamous cell carcinoma	368	263	2442	3043
12	TCGA-KIRC	Kidney renal clear cell carcinoma	346	261	2335	3046
13	TCGA-CESC	Cervical squamous cell carcinoma and endocervical adenocarcinoma	309	261	2249	3040
14	TCGA-COAD	Colon adenocarcinoma	307	259	2505	3044
15	TCGA-KIRP	Kidney renal papillary cell carcinoma	298	260	2218	3043
16	TCGA-SARC	Sarcoma	261	269	2062	3017
17	TCGA-ESCA	Esophageal carcinoma	195	261	2508	3035
18	TCGA-PCPG	Pheochromocytoma and Paraganglioma	187	260	2131	3045
19	TCGA-PAAD	Pancreatic adenocarcinoma	183	263	2516	3039
20	TCGA-TGCT	Testicular Germ Cell Tumors	156	263	2458	3045
21	TCGA-LAML	Acute Myeloid Leukemia	134	211	1875	3046
22	TCGA-THYM	Thymoma	122	263	2224	3035
23	TCGA-READ	Rectum adenocarcinoma	99	260	2234	3044
24	TCGA-MESO	Mesothelioma	87	263	2265	3024
25	TCGA-UVM	Uveal Melanoma	80	253	1800	3043
26	TCGA-ACC	Adrenocortical carcinoma	79	261	1923	3047
27	TCGA-KICH	Kidney Chromophobe	66	260	2167	3041
28	TCGA-UCS	Uterine Carcinosarcoma	57	263	2388	3044
29	TCGA-DLBC	Lymphoid Neoplasm Diffuse Large B-cell Lymphoma	47	260	1978	3042
30	TCGA-CHOL	Cholangiocarcinoma	44	260	2188	2995

## Sheet: Table S2
Table S2: Survival analysis results (Cox regression p-value) of all the models at K = 2, 3, 4, and 5 using 30 TCGA datasets.
			K = 2						K = 3						K = 4						K = 5
	methods	Samples size	iCluF	SNF	iClusterPlus	PINSPlus	K-means		iCluF	SNF	iClusterPlus	PINSPlus	K-means		iCluF	SNF	iClusterPlus	PINSPlus	K-means		iCluF	SNF	iClusterPlus	PINSPlus	K-means
1	TCGA-BRCA	849	0.56335	7.88122e-05	2.58397e-05	0.738081	0.53253		0.221455	4.45406e-06	0.156263	NA	0.739712		0.00113623	6.27973e-05	0.665411	NA	0.385808		0.00597562	0.214083	0.122153	NA	0.0256107
2	TCGA-THCA	562	0.00897788	0.0110224	0.0360059	0.821272	0.244991		0.501648	0.697026	0.203307	NA	0.361281		0.255025	0.0617286	0.0192376	NA	0.218379		0.899533	0.690543	0.0077662	NA	0.259813
3	TCGA-HNSC	537	0.0434721	0.245661	0.125855	NA	0.858588		0.886992	0.331422	0.174577	0.837953	0.69052		0.00528825	0.00255424	0.565166	NA	0.246684		0.175604	0.871712	0.0498196	NA	0.574801
4	TCGA-PRAD	533	0.613155	0.841099	0.241376	NA	0.745247		0.673201	0.177652	0.263674	0.4284	0.381752		0.236058	0.272604	0.508126	NA	0.659201		0.424815	0.205394	0.154171	NA	0.325948
5	TCGA-LGG	530	0.532014	4.08293e-14	3.48069e-13	0.00368826	0.00368826		0.00945537	1.48875e-11	0.353234	NA	0.000547927		0.185912	0.0331203	0.000719811	NA	0.892748		0.00907371	0.0249719	0.000386658	NA	0.000161376
6	TCGA-LUAD	467	0.0246638	0.331078	0.678445	0.166237	0.119516		0.481775	0.227167	0.971562	NA	0.707271		0.188228	0.305461	0.784855	NA	0.639036		0.477472	0.968969	0.390786	NA	0.125195
7	TCGA-UCEC	465	0.345814	0.175704	0.194819	0.484099	0.318207		0.00164291	0.998032	0.475194	NA	0.375056		0.00950278	0.467308	0.000310631	NA	0.800347		0.498001	0.457996	0.053515	NA	0.157896
8	TCGA-BLCA	423	0.0320682	0.00232328	0.0424357	0.592021	0.0438181		0.0151212	0.978417	0.669541	NA	0.139633		0.175736	0.0110742	0.303188	NA	0.0123292		0.00779519	0.30115	0.477492	NA	0.615292
9	TCGA-LIHC	411	0.0092212	0.34976	0.0339943	0.509076	0.564873		0.60738	0.508184	0.6283	NA	0.633557		0.00619416	0.0289714	0.152479	NA	0.171933		0.644521	0.000108076	0.743508	NA	0.337092
10	TCGA-STAD	370	0.348387	0.0546676	0.0625074	0.138016	0.190175		0.00491315	0.261848	0.0851015	NA	0.196895		0.38097	0.382604	0.204423	NA	0.727893		1.68141e-07	0.47418	0.677215	NA	0.203664
11	TCGA-LUSC	368	0.028595	0.438023	0.09674	0.48556	0.894862		0.300051	0.647182	0.228664	NA	0.68013		0.0044574	0.104155	0.541795	NA	0.864614		0.0471809	0.427816	0.621312	NA	0.651461
12	TCGA-KIRC	346	0.00626847	0.839563	0.767856	NA	0.34053		0.00701491	0.00634624	0.00423037	0.00562954	9.78031e-05		0.408748	0.00453251	0.00288657	NA	0.00135606		0.743131	0.00421647	0.0315429	NA	0.0016456
13	TCGA-CESC	309	0.901008	0.218763	0.467755	0.843113	0.346371		0.832316	0.492996	0.645129	NA	0.712513		0.18191	0.0570892	0.359965	NA	0.756975		0.158076	0.12454	0.133785	NA	0.750695
14	TCGA-COAD	307	9.40468e-11	0.992358	0.811167	0.875816	0.590048		0.1393	0.410293	0.267201	NA	0.880074		0.890735	0.664522	0.934578	NA	0.861125		0.172629	0.405668	0.612931	NA	0.183954
15	TCGA-KIRP	298	0.139112	0.951179	0.73916	0.675082	0.675082		0.0015826	0.000515146	0.00489333	NA	0.654144		0.000117453	0.436639	0.486413	NA	0.896631		0.0852345	0.0014832	0.0154527	NA	0.244153
16	TCGA-SARC	261	0.0415955	0.972633	0.0327848	0.19694	0.0710798		0.0291469	0.396835	0.24621	NA	0.519421		0.811743	0.0537107	0.0107792	NA	0.090549		0.282928	0.0724893	0.319806	NA	0.29372
17	TCGA-ESCA	195	0.603764	0.270343	0.355853	0.794125	0.995411		0.00066838	0.623916	0.121068	NA	0.185882		0.132571	0.0637047	0.682319	NA	0.749265		0.22252	0.301652	0.560241	NA	0.373893
18	TCGA-PCPG	187	0.00908505	0.572361	0.998296	0.454864	0.498456		0.43665	0.568532	0.998661	NA	0.573709		0.121232	0.372777	0.353288	NA	0.814038		0.00552236	0.128735	0.849409	NA	0.714959
19	TCGA-PAAD	183	0.00730662	0.61892	0.994536	0.0880224	0.638637		0.0164338	0.0652186	0.130573	NA	0.302179		0.0119524	0.0133841	0.553247	NA	0.186095		0.911778	0.141044	0.495566	NA	0.60414
20	TCGA-TGCT	156	0.0072795	0.437279	0.999061	NA	0.998761		0.398228	0.734217	0.548274	NA	0.353054		0.500902	0.690506	0.870967	0.714351	0.120297		0.911667	0.126053	0.647053	NA	0.401816
21	TCGA-LAML	134	0.0231846	0.0147569	0.50947	0.367739	0.0390416		0.000253636	0.00923877	0.10771	NA	0.0101771		0.681601	0.756538	0.687037	NA	0.0239244		0.279306	0.00131758	0.801604	NA	0.443829
22	TCGA-THYM	122	0.959999	0.0284855	0.157058	NA	0.584558		0.14788	0.324091	0.315838	NA	0.0196124		0.395882	0.432072	0.0278007	NA	0.175054		0.645201	0.0339715	0.0250194	NA	0.324561
23	TCGA-READ	99	0.0258913	0.808748	0.00301584	0.378844	0.139376		0.0317428	0.913412	0.00515887	NA	0.795411		0.807617	0.25017	0.0994282	NA	0.306541		0.711741	0.679529	0.495534	NA	0.728467
24	TCGA-MESO	87	0.855208	0.00696576	0.203253	NA	0.0390979		0.817984	0.710989	0.889217	0.500656	0.0476907		0.515563	0.361369	0.270974	NA	0.527658		0.68871	0.135019	0.0179752	NA	0.00138208
25	TCGA-UVM	80	0.000313808	3.35619e-05	0.997415	NA	0.997415		0.00451835	0.0145052	5.90845e-05	0.000423228	0.00975725		0.000102888	0.780168	0.941782	NA	0.644753		0.598809	0.00702911	1.64628e-05	NA	0.638612
26	TCGA-ACC	79	0.0355494	0.00185921	0.0132237	NA	0.997375		0.000390827	0.0863756	0.000676304	0.332763	0.153766		0.00451737	0.213343	0.724346	NA	0.64418		0.0938702	0.342656	0.0106718	NA	0.117068
27	TCGA-KICH	66	0.437203	0.315669	NA	0.102261	0.102261		0.486976	0.447162	1	NA	0.102261		0.916547	0.0942289	0.0411439	NA	0.160359		0.194684	0.153882	0.858797	NA	0.980584
28	TCGA-UCS	57	0.0475081	0.526343	0.595014	NA	0.193459		0.0135754	0.732205	0.517003	0.250048	0.280594		0.697804	0.6948	0.92788	NA	0.866274		0.310068	0.806165	0.294577	NA	0.315631
29	TCGA-DLBC	47	0.983226	0.595995	NA	NA	0.530692		0.760001	0.683055	NA	0.251021	0.445897		0.604061	0.859458	0.376496	NA	0.771443		0.255549	0.743702	0.666008	NA	0.460485
30	TCGA-CHOL	44	0.281316	0.429555	0.723453	0.603021	0.723453		0.684534	0.108455	0.514017	NA	0.311193		0.314068	0.167483	0.752213	NA	0.92515		0.632033	0.934523	0.733923	NA	0.461857

## Sheet: Table S3
Table S3: Performance of iCluF and K-means via random cluster group comparison. Dataset used: BRCA, K =5
#Random_clusters	Cluster_groups	p-value (survival)
		iCluF	K-means
2	1_2	0.14	0.007
2	1_3	0.05	0.36
2	1_4	0.156	0.795
2	1_5	0.158	0.285
2	2_3	0.001	0.864
2	2_4	0.007	0.255
2	2_5	0.031	2e-05
2	3_4	0.619	0.633
2	3_5	0.775	0.084
2	4_5	0.483	0.977
3	1_2_3	0.05	0.018
3	1_2_4	0.096	0.207
3	1_2_5	0.233	0.028
3	1_3_4	0.042	0.737
3	1_3_5	0.037	0.253
3	1_4_5	0.05	0.288
3	2_3_4	0.004	0.283
3	2_3_5	0.004	8e-05
3	2_4_5	0.001	0.0001
3	3_4_5	0.968	0.116
4	1_2_3_4	0.017	0.173
4	1_2_3_5	0.018	0.026
4	1_2_4_5	0.021	0.027
4	1_3_4_5	0.04	0.255
4	2_3_4_5	0.002	0.0003
5	1_2_3_4_5	0.006	0.026

## Sheet: Table S4
Table S4: Division of BRCA’s intrinsic subtypes into positive and negative instances based on receptor status. ER: Estrogen Receptor, PR: Progesterone Receptor, and HER2: Human Epidermal growth factor Receptor 2.
Subtypes	Total samples	Instances
Luminal A	463	Positive instances- ER-positive & PR-positive	Negative instances
		Count- 349	Count- 114
Luminal B	160	Positive instances- ER-positive & Her2-positive and negative	Negative instances
		Count- 126	Count- 34
Basal	139	Positive instances- ER-negative & PR-negative	Negative instances
		Count- 103	Count- 36
Her2	52	Positive instances- ER-negative, PR-negative, and Her2-positive	Negative instances
		Count- 27	Count- 25
